# Supplementary material for: Human brain local field potential recordings during a battery of multilingual cognitive and eye-tracking tasks
Source: Sci Data. 2025 May 28;12:899. doi: 10.1038/s41597-025-05222-2 (PMC12119873; doi:10.1038/s41597-025-05222-2)
Supplement: Supplementary file 1 — Word pool table [file 41597_2025_5222_MOESM1_ESM.xlsx]

## Sheet: List 1
Polish	Czech	Slovak
MRÓWKA	MRAVENEC	MRAVEC
MAŁPA	OPICE	OPICA
RAMIĘ	PAŽE	PAŽA
SIEKIERA	SEKERA	SEKERA
TOREBKA	TAŠKA	TAŠKA
PIŁKA	BALÓN	LOPTA
BANK	BANKA	BANKA
STODOŁA	STODOLA	STODOLA
NIETOPERZ	NETOPÝR	NETOPIER
WANNA	VANA	VAŇA
PLAŻA	PLÁŽ	PLÁŽ
DZIÓB	ZOBÁK	ZOBÁK
FASOLA	FAZOLE	FAZUĽA
NIEDZWIEDŹ	MEDVĚD	MEDVEĎ
ŁÓŻKO	POSTEL	POSTEĽ
PSZCZOŁA	VČELA	VČELA
ŁAWKA	LAVIČKA	LAVIČKA
PTAK	PTÁK	VTÁK
KWIAT	KVĚT	KVET
RUMIENIEC	RUMĚNEC	RUMENEC
TABLICA	TABULE	TABUĽA
ŁÓDŹ	ČLUN	ČLN
BOMBA	BOMBA	BOMBA
KSIĄŻKA	KNIHA	KNIHA
KALOSZ	GALOŠE	GALOŠA
MISKA	MISKA	MISKA
PUDEŁKO	KRABICE	KRABICA
CHŁOPIEC	CHLAPEC	CHLAPEC
CHLEB	CHLEBA	CHLIEB
CEGŁA	CIHLA	TEHLA
MOST	MOST	MOST
MIOTŁA	SMETÁK	METLA
KRZAK	KEŘ	KER
KLATKA	KLEC	KLIETKA
TORT	DORT	TORTA
LASKA	HŮL	BERLA
PELERYNA	KAPUCE	KAPUCŇA
SAMOCHÓD	AUTO	AUTO
GOTÓWKA	HOTOVOST	HOTOVOSŤ
KOT	KOČKA	MAČKA
JASKINIA	JESKYNĚ	JASKYŇA
KRZESŁO	ŽIDLE	KRESLO
KREDA	KŘÍDA	KRIEDA
POLICZEK	LÍCE	LÍCE
BRODA	BRADA	BRADA
GLINA	HLÍNA	HLINA
ZEGAR	HODINY	HODINY
OBRUS	UBRUS	OBRUS
CHMURA	MRAK	MRAK
MONETA	MINCE	MINCA
SZYSZKA	ŠIŠKA	ŠIŠKA
SZNUR	ŠŇŮRA	ŠNÚRA
KUKURYDZA	KUKUŘICE	KUKURICA
KANAPA	GAUČ	GAUČ
KROWA	KRÁVA	KRAVA
DŹWIG	JEŘÁB	ŽERIAV
WRONA	VRÁNA	VRANA
KOSTKA	KOSTKA	KOCKA
FILIŻANKA	POHÁR	ČAŠA
STRZAŁA	ŠIPKA	ŠÍPKA
JELEŃ	JELEN	JELEŇ
BIURKO	STŮL	STÔL
RÓW	PŘÍKOP	PRIEKOPA
BASEN	BAZÉN	BAZÉN
PIES	PES	PES
LALKA	PANENKA	BÁBIKA
DRZWI	DVEŘE	DVERE
SUKIENKA	ŠATY	ŠATY
BĘBEN	BUBEN	BUBON
KACZKA	KAČENA	KAČKA
UCHO	UCHO	UCHO
JAJKO	VEJCE	VAJCE
TWARZ	TVÁŘ	TVÁR
WIATRAK	VĚTRÁK	VETRÁK
PŁOT	PLOT	PLOT
FLAGA	VLAJKA	VLAJKA
OGIEŃ	OHEŇ	OHEŇ
PCHŁA	BLECHA	BLCHA
PODŁOGA	PODLAHA	PODLAHA
FLET	FLÉTNA	FLAUTA
PIANA	PĚNA	PENA
MGŁA	MLHA	HMLA
STOPA	CHODIDLO	CHODIDLO
WIDELEC	VIDLIČKA	VIDLIČKA
LIS	LIŠKA	LÍŠKA
ŻABA	ŽÁBA	ŽABA
OWOC	OVOCE	OVOCIE
CUKIEREK	SLADKOST	SLADKOSŤ
FUTRO	SRST	SRSŤ
BRAMA	BRÁNA	BRÁNA
GĘSI	HUSY	HUSI
SZKLANKA	SKLENICE	POHÁR
RĘKAWICA	RUKAVICE	RUKAVICA
KOZA	KOZA	KOZA
ZŁOTO	ZLATO	ZLATO
WINOGRONO	HROZEN	HROZNO
TRAWA	TRÁVA	TRÁVA
OCHRONIARZ	STRÁŽ	STRÁŽ
DŁOŃ	RUKA	RUKA
KAPELUSZ	ČEPICE	ČAPICA
JASTRZĄB	JESTŘÁB	JESTRAB
SERCE	SRDCE	SRDCE
KURA	KUŘE	KURA
WZGÓRZE	KOPEC	KOPEC
DZIURA	DÍRA	DIERA
KOPYTO	KOPYTO	KOPYTO
HAK	HÁK	HÁK
RÓG	ROH	ROH
KOŃ	KŮŇ	KÔŇ
SZLAUCH	HADICE	HADICA
DOM	DŮM	DOM
LÓD	LED	ĽAD
ATRAMENT	INKOUST	ATRAMENT
WIĘZIENIE	VĚZENÍ	VÄZENIE
SŁOIK	DÓZA	DÓZA
SĘDZIA	SOUDCE	SUDCA
SOK	ŠŤÁVA	ŠŤAVA
KLUCZ	KLÍČ	KĽÚČ
LATAWIEC	DRAK	ŠARKAN
JEZIORO	JEZERO	JAZERO
LAMPA	LAMPA	LAMPA
ZIEMIA	ZEM	ZEM
LIŚĆ	LIST	LIST
NOGA	NOHA	NOHA
ZAMEK	ZÁMEK	ZÁMOK
MAPA	MAPA	MAPA
LABIRYNT	BLUDIŠTĚ	BLUDISKO
MLEKO	MLÉKO	MLIEKO
KRET	KRTEK	KRTKO
KSIĘŻYC	MĚSÍC	MESIAC
ŁOŚ	LOS	LOS
ĆMA	MOL	MOĽA
MYSZ	MYŠ	MYŠ
USTA	ÚSTA	ÚSTA
BŁOTO	BLÁTO	BLATO
KUBEK	HRNEK	HRNČEK
MUŁ	MULA	MULICA
PAZNOKIEĆ	NEHET	NECHT
GNIAZDO	HNÍZDO	HNIEZDO
SIEĆ	SÍŤ	SIEŤ
NOS	NOS	NOS
DĄB	DUB	DUB
WIOSŁO	VESLO	VESLO
SOWA	SOVA	SOVA
PALMA	DLAŇ	DLAŇ
SPODNIE	KALHOTY	NOHAVICE
PARK	PARK	PARK
GROSZEK	HRÁCH	HRACH
BRZOSKWINIA	BROSKEV	BROSKYŇA
GRUSZKA	HRUŠKA	HRUŠKA
PERŁA	PERLA	PERLA
DŁUGOPIS	PERO	PERO
TELEFON	TELEFON	TELEFON
CIASTO	KOLÁČ	KOLÁČ
ŚWINIA	PRASE	PRASA
PINEZKA	ŠPENDLÍK	ŠPENDLÍK
RURA	TRUBKA	RÚRA
SAMOLOT	LETADLO	LIETADLO
TALERZ	TALÍŘ	TANIER
STAW	JEZÍRKO	JAZIERKO
KAŁUŻA	KALUŽ	KALUŽ
KSIĄŻĘ	PRINC	PRINC
PORTFEL	PENĚŽENKA	PEŇAŽENKA
DESZCZ	DÉŠŤ	DÁŽĎ
GRABIE	HRÁBĚ	HRABLE
SZCZUR	KRYSA	KRYSA
ŻEBRO	ŽEBRO	REBRO
RYŻ	RÝŽE	RYŽA
DROGA	CESTA	CESTA
SKAŁA	SKÁLA	SKALA
DACH	STŘECHA	STRECHA
POKÓJ	POKOJ	IZBA
KORZEŃ	KOŘEN	KOREŇ
LINA	LANO	LANO
RÓŻA	RŮŽE	RUŽA
DYWAN	ROHOŽ	ROHOŽ
ŻAGIEL	PLACHTA	PLACHTA
SÓL	SŮL	SOĽ
SZKOŁA	ŠKOLA	ŠKOLA
